# Supplementary material for: Defective Proliferation and Osteogenic Potential with Altered Immunoregulatory phenotype of Native Bone marrow-Multipotential Stromal Cells in Atrophic Fracture Non-Union
Source: Sci Rep. 2019 Nov 22;9:17340. doi: 10.1038/s41598-019-53927-3 (PMC6874596; doi:10.1038/s41598-019-53927-3)
Supplement: Supplementary file 1 — Dataset 1 [file 41598_2019_53927_MOESM1_ESM.xlsx]

## Sheet: Figure 1
	clustering of gene expression data
		CD271high CD45low cells							CD271- CD45+ cells (HLCs)
Figure 1, b		sample 1	sample 2	sample 3	sample 4	sample 5	sample 6		sample 1	sample 2	sample 3	sample 4	sample 5	sample 6
	ALPL	5.15567	40.5274	135.575	7.14578	63.3034	9.90543			0.00577949			0.00849694	0.00746799
	ANGTP	1.28474	14.4881	128.761	6.61714	55.2349	5.09148		0.0313894	0.00655395	0.0799865	0.134707	0.0317192	0.0176286
	BGLAP	0.244959	0.0220971	8	1e-05	0.725632	0.230505		0.01				0.0093638
	BST2	3.43035	22.6274	32	4.0102	35.0433	4.47088		4.36406	4.29179	5.73722	8.32403	9.61662	3.96603
	EFGFR	0.12462	3.011	4	0.659957	8.68707	1.79486		0.00996559	0.00577949	0.012683	0.0113243	0.00849694	0.00746799
	FABP4	1.00246	0.0748524	0.891445		0	0.0912766
	FGFR1	0.421866	2.6989	4	0.715846	5.3329	1.34771		0.0167503	0.00330729	0.0118317	0.0349263	0.0185465	0.0219013
	FGFR2		1.02266	2.75688		4.16661	1.4656		0.00747699	0.00167735	0.000887071	9.41246e-298	0.00451775	0.00329524
	IDO1					1.10626			0.15001	2.26634	0.633289	0.57326	0.168455	0.433883
	IL-1R1		2.71466	8	0.623748	4.42795	1.30711		0.0123968	0.00713473	0.0145818	0.0185413	0.0191881	0.00649633
	IL10								0.0236485	0.058736	0.0360654	0.151653	0.0775936	0.0134399
	IL17RA	2.2822	1.41421	8	1.31719	6.22715	2.59281		11.3419	3.40977	16.6289	25.6947	17.2244	10.7624
	LEPR	0.136481	4.59479	3.67403	1.51066	2	1.59179		0.0126166	0.0117302	0.0156124	0.0151908
	NGFR	1.20887	19.6983	99.0303	5.99567	16	4.87527		0.0179305	0.0137191	0.00850609	0.0148698	0.00926377	0.0115733
	NT5E		0.406126	1.64308	0.40327	1	0.260397		0.0318463		0.00511895		0.0248111	0.00692322
	PTGES2	0.822876	3.7987	8	0.747785	0.5	1.04266		4.5137	1.92507	5.34845	4.0274	4.32807	4.0182
	PTPRC			0.0532779	0.328344	1			2.10025	0.280996	1.5334	3.58478	6.32254	2.02278
	RUNX2	0.722619	1.76304	2.59377	2.15047	0.0625	1.53186		0.72862	0.0664643	0.80038	0.550991	0.527612	0.391977
	S100A8	132.393	2.39165	59.7141	87.5582	0.770826	5.06727		326.675	232.981	311.778	291.058	293.391	149.07
	S100A9	0.0001	0.0220971	0.10062	0.0206095	0.0375569	14.5891
	SPARC	4.03599	32	45.2548	3.48501	8	18.8137		0.144438	0.0282848	0.060451	0.187068	0.121916	0.101304
	SPP1	0.001	0.353553	15.7574	0.001	4	36.9422			0.0251932
	TGFB1	1.81723	5.65685	8.79929	5.22313	4.37952	3.45106		9.18277	6.82297	16.5414	22.467	23.3092	14.9937
	TGFBR3	3.74307	25.0586	39.3966	3.80826	45.5187	7.9833		2.24195	0.172013	0.80261	0.0186822	0.789791	2.40261
	THY1	1.1173	32	32	2.20403	5.20827	4.50194		0.00249155	0.00159026	0.000746507	0.000912238		0.00241802
	TNFRSF1A	4.36923	14.3019	25.9921	6.54685	6.41952	5.98655		9.76962	0.415125	1.61275	6.21404	6.20204	1.05402
	VEGFA	0.3639	3.13776	4	2.29439	4.80833	1.62852		0.107232	0.0739193	0.319553	0.726966	0.320513	0.113622
	VEGFC	1e-05	4.13415	8	0.0001	11.4699	2.11395

## Sheet: Figure 2
Figure 2, a	Gene relative expression
	U-MSCS	EFGFR	FGFR1	FGFR2	VEGFA	VEGFC	ANGTP		NU-MSCS	EFGFR	FGFR1	FGFR2	VEGFA	VEGFC	ANGTP
		0.659957	0.715846		2.29439		6.61714			0.993207	7.02381	1.19012	3.55628	13.9348	19.6181
		4.23411	4.71237	3.35094	1.77385	7.6369	20.5508			0.0832557	0.57973	0.232759	0.931562		0.510432
		8.68707	5.3329	4.16661	4.80833	11.4699	55.2349			0.0251816	0.0369688		0.0396421		0.0625
		6.72056	10.1704	5.11322	8.22013	10.1374	54.3305			5	1.56909	1.9	6.01581	6.01581	16.1854
		1.81051	7.93225	3.3029	9.88758	2.44905	16.2245			0.12462	0.421866		0.3639		1.28474
		1.72495	3.59484	2.38638	3.90358	5.10127	90.059			3.011	2.6989	1.02266	3.13776	4.13415	14.4881
		2.88117	14.1534	8.56662	5.55597	4.1379	20.8286			4	4	2.75688	4	8	128.761
		4.46977	2.34416	8	2	4.81342	9.18934			3.57519	4.81722	2.30531	2.10942	8.39036	31.4682
		1.79486	1.34771	1.4656	1.62852	2.11395	5.09148
		0.659957	0.715846		2.29439		6.61714			0.993207	7.02381	1.19012	3.55628	13.9348	19.6181
		4.23411	4.71237	3.35094	1.77385	7.6369	20.5508			0.0832557	0.57973	0.232759	0.931562		0.510432
		8.68707	5.3329	4.16661	4.80833	11.4699	55.2349			0.0251816	0.0369688		0.0396421		0.0625
		6.72056	10.1704	5.11322	8.22013	10.1374	54.3305			5	1.56909	1.9	6.01581	6.01581	16.1854
		1.81051	7.93225	3.3029	9.88758	2.44905	16.2245			0.12462	0.421866		0.3639		1.28474
		1.72495	3.59484	2.38638	3.90358	5.10127	90.059			3.011	2.6989	1.02266	3.13776	4.13415	14.4881
		2.88117	14.1534	8.56662	5.55597	4.1379	20.8286			4	4	2.75688	4	8	128.761
		4.46977	2.34416	8	2	4.81342	9.18934				4.81722	2.30531	2.10942	8.39036	31.4682
		1.79486	1.34771	1.4656	1.62852	2.11395	5.09148
Figure 2, b	18s expression
		Union BM-MSCs	18S-U	18S-NU		Non-union BM-MSCs		18S-U	18S-NU
			0.0036	0.0027				0.006	0.001
			0.0019	0.0006				0.0019	0.0002
			0.0002	0.0001				0.0221	0.001
			0.0036	0.0027				0.006	0.001
			0.0019	0.0006				0.0019	0.0002
			0.0002	0.0001				0.0221	0.001
Figure 2, c	Gene relative expression
		UNION MSCS	NU-MSCS		UNION MSCS	NU-MSCS			UNION MSCS	NU-MSCS		UNION MSCS	NU-MSCS		UNION MSCS	NU-MSCS
		ALPL	ALPL		BGLAP	BGLAP			SPARC	SPARC		SPP1	SPP1		LEPR	LEPR
		7.14578	42.3504		1	2.93893			3.5	57.6179			22.9296		1.51066	3.68699
		54.2115	0.510598		0.847514	2.8			54.097	2.04092		21.2365	0.201006		6.40079	0.213553
		63.3034	0.0813764		0.725632	0.0177119			8	0.17519		4	0.0299882		2	0.0486232
		115.354	20		11.4788	0.0393309			95.8081	0.0803935		98.0304	3.25723		10.1413	5.04365
		52.044	14		2.46575	0.244959			36.5831	4.03599		6.48602			2.08535	0.136481
		27.4602	40.5274		1.37336	0.0220971				26		13.6985	0.353553		1.63306	4.59479
		56.6715	135.575		9.21689	1			1.93539	36		47.5395	15.7574		0.843479	3.67403
		33.4379	17.6257		0.958643	2.3201			143.945	1.62969		4	80.2907		9.72041	2.45735
		12			0.230505				18.8137			36.9422			1.59179
Figure 2, d	Gene relative expression		U-MSCs in U-serum					U-MSCs in NU-serum								NU-MSCs in U-serum						NU-MSCs NU-serum
			SPP1	SPARC	BGLAP	ALPL			SPP1	SPARC	BGLAP	ALPL		SPP1	SPARC	BGLAP	ALPL			SPP1	SPARC	BGLAP	ALPL
			0.165571	0.567652	0.0151043	1.16941			0.328303	0.454015	0.023911	0.675982		0.39	0.5	0.01	0.9			0.3	0.77	0.01	3.1
			0.0111161	0.638416	0.0153901	2.47361			0.576017	0.605939	0.00939943	1.73842		0.267123	0.849581	0.0404839	2.71307			0.23	0.64	0.001	0.0617392
			0.696012	0.74059	0.00101062	2.19746			0.39	0.5	0.01	0.9		0.212512	0.644655	0.00213512	2.09705			0.018	0.6	0.01	0.00120171
			0.165571	0.567652	0.0151043	1.16941			0.328303	0.454015	0.023911	0.675982		0.3	0.77	0.01	3.1			0.1	0.5	0.002	0.05
			0.0111161	0.638416	0.0153901	2.47361			0.576017	0.605939	0.00939943	1.73842		0.267123	0.849581	0.0404839	2.71307			0.25	0.62	0.001	0.0617392
			0.696012	0.74059	0.00101062	2.19746								0.212512	0.644655	0.00213512	2.09705			0.018	0.61	0.01	0.00120171
																				0.1	0.5	0.002	0.05

## Sheet: Figure 3
Figure 3, a	Gene relative expression	U-MSCS	NU-MSCS
		TGFB1	TGFB1		PTGES2	PTGES2		BST2	BST2		S100A8	S100A8
		5.22313	18.6313		0.747785	5.58061		4.0102	33.0971		34.1784	46.1099
		5.88749	16.9874		6.68474	2.65607		9.39148	4		6.63323	162.015
		4.37952	2.2		0.5	1.54305		35.0433	1.63171		2	9.1483
		16.7114	42.0915		7.48704	4.31401		68.3463	4.84469		31.1665	9.62055
		22.989	1.81723		5.74179	0.822876		35.7881	3.43035		11.8118	56.4973
		7.7927	5.65685		4.81862	3.7987		10.7202	22.6274		0.432212	1.79885
		40.2277	8.79929		20.284	8		41.0782	32		2.13241	22.6274
		10.2895	9.35821		7.28353	2.76389		15.5607	6.24264		7.57061	3.58898
		3.45106			1.04266			4.47088			5.06727
			18.6313			5.58061			33.0971			46.1099
		5.22313	16.9874		0.747785	2.65607		4.0102	4		34.1784	162.015
		5.88749	2.2		6.68474	1.54305		9.39148	1.63171		6.63323	9.1483
		4.37952	42.0915		0.5	4.31401		35.0433	4.84469		2	9.62055
		16.7114	1.81723		7.48704	0.822876		68.3463	3.43035		31.1665	56.4973
		22.989	5.65685		5.74179	3.7987		35.7881	22.6274		11.8118
		7.7927	8.79929		4.81862	8		10.7202	32		0.432212	22.6274
		40.2277	9.35821		20.284	2.76389		41.0782	6.24264		2.13241	3.58898
		10.2895			7.28353			15.5607			7.57061
		3.45106			1.04266			4.47088			5.06727
Figure 3, b	correlations of BST2 gene expression
		BST2	BGLAP	SPARC	ALPL	EFGFR	FGFR1	FGFR2
		33.0971	2.93893	57.6179	42.3504	0.993207	7.02381	1.19012
		4		2.04092	0.510598	0.0832557	0.57973	0.232759
		4.84469	0.0393309	0.0803935	20	5	1.56909	1.9
		3.43035	0.244959	4.03599	5.15567	0.12462	0.421866
		22.6274	0.0220971	26	40.5274	3.011	2.6989	1.02266
		32	1	36	135.575	4	4	2.75688
		6.24264	2.3201	1.62969	17.6257	3.57519	4.81722	2.30531
		4.0102		3.5	7.14578	0.659957	0.715846
		9.39148	0.847514	54.097	54.2115	4.23411	4.71237	3.35094
		35.0433	0.725632	8	63.3034	8.68707	5.3329	4.16661
		68.3463	11.4788	95.8081	115.354	6.72056	10.1704	5.11322
		35.7881	2.46575	36.5831	52.044	1.81051	7.93225	3.3029
		10.7202	1.37336	1.3	27.4602	1.72495	3.59484	2.38638
		41.0782	9.21689	1.93539	56.6715	2.88117	14.1534	8.56662
		15.5607	0.958643	143.945	33.4379	4.46977	2.34416	8
		4.47088	0.230505	18.8137	9.90543	1.79486	1.34771	1.4656
Figure 3, c	correlations of S100A8 gene expression
		S100A8	BGLAP	SPARC	ALPL	EFGFR	FGFR1	FGFR2
		46.1099	2.93893	57.6179	42.3504	0.993207	7.02381	1.19012
		162.015		2.04092	0.510598	0.0832557	0.57973	0.232759
		9.1483	0.0177119	0.17519	0.0813764	0.0251816	0.0369688
		9.62055	0.0393309	0.0803935	20	5	1.56909	1.9
		56.4973	0.244959	4.03599	5.15567	0.12462	0.421866
		1.79885	0.0220971	26	40.5274	3.011	2.6989	1.02266
		22.6274	1	36	135.575	4	4	2.75688
		3.58898	2.3201	1.62969	17.6257	3.57519	4.81722	2.30531
		34.1784		3.5	7.14578	0.659957	0.715846
		6.63323	0.847514	54.097	54.2115	4.23411	4.71237	3.35094
		2	0.725632	8	63.3034	8.68707	5.3329	4.16661
		31.1665	11.4788	95.8081	115.354	6.72056	10.1704	5.11322
		11.8118	2.46575	36.5831	52.044	1.81051	7.93225	3.3029
		0.432212	1.37336	1.3	27.4602	1.72495	3.59484	2.38638
		2.13241	9.21689	1.93539	56.6715	2.88117	14.1534	8.56662
		7.57061	0.958643	143.945	33.4379	4.46977	2.34416	8
		5.06727	0.230505	18.8137	9.90543	1.79486	1.34771	1.4656
Figure 3,d	Gene relative expression
	IDO1 NU-SERUM U-MSCS	IDO1 U-SERUM U-MSCS	IDO1 U-SERUM NU-MSCS	IDO1 NU-SERUM NU-MSCS		PTGES2 NU-SERUM U-MSCS	PTGES2 U-SERUM U-MSC	PTGES2 U-SERUM NU-MSC	PTGES2 NU-SERUM NU-MSC		TGFB1 NU-SERUM U-MACS	TGFB1 U-SERUM U-MSCS	TGFB1 U-SERUM NU-MSCS	TGFB1 NU-SERUM NU-MSCS
	5118	33241	25703	2760		0.673	1.399	0.433	0.254		0.501	0.51	0.154	0.182
	21501	105611	57790	6166		3.7684e-05	1.25686	0.565154	0.279673		0.097	0.544	0.103	0.047
	6139	9862	6510	6773		0.5246	0.7198	0.1413	0.5817		0.362	0.844	0.416	0.856

## Sheet: Figure 4
Figure 4,a	XTT absorbance
	no cytokine U	no cytokine NU		IFN U	IFN NU		TNF U	TNF NU		IL-1 U	IL-1 NU		IL-17 U	IL-17 NU
	1.635	1.7195		1.475	1.1765		1.3	1.4175		1.5	1.4635		0.9205	1.067
	1.67	1.154		0.9945	0.8645		0.9235	0.795		1.657	0.8465		0.901	0.6585
	0.9425	1.778		0.8305	1.6105		0.7175	1.603		0.8225	1.3		0.823	1.024
	1.1715			0.7545			0.9945			0.963			0.7215
	1.4855			1.185			1.272			1.1895			0.848
	1.439			1.326			1.16			1.0725			0.993
	1.635	1.7		1.4	1.2		1.3	1.3		1.5	1.5		0.9205	1.07
	1.67	1.15		0.9945	0.9		0.9235	0.8		1.657	0.7		0.901	0.6
	0.9425	1.8		0.8305	1.6		0.7175	1.4		0.8225	1.3		0.823	1.024
	1.1715			0.7545			0.9945			0.963			0.7215
	1.4855			1.185			1.272			1.1895			0.848
	1.439			1.326			1.16			1.0725			0.993
Figure 4,b	MSC numbers
	Union MSCs 1 week	Union MSCs 3 weeks			Non-union MSCs 1 week	Non-union MSCs 3 weeks
	217	4209			542	3839
	382	7663			688	5496
	482	1988			562	6450
	217	4209			542	3839
	382	7663			688	5496
	482	1988			562	6450
Figure 4,c	Calcium (fold relative to no cytokines)
	IFNG U	IFNG NU		TNF U	TNF NU		IL-1 U	IL-1 NU		IL-17 U	IL-17 NU
	0.607973	1.0334		1.12458	1.68058		4.97	1.7		2.25748	1.49061
	1.22072	0.639893		0.364865	1		1	4.18		1.75225	3.43
	0.252632	0.278146		0.452632	0.0242826		5	0.1		1.14737	1
	0.463384			0.743687			1			2.9
	0.232371			0.959445			0.56			0.89
Figure 4, e	IDO posiive MSCs %
	No cytokine U	No cytokine NU		IFNG U	IFNG NU		IFNG+IL-1 U	IFNG+IL-1 NU		IFNG+TNF U	IFNG+TNF NU		IFNG+IL-17 U	IFNG+IL-17 NU
	1	2		60	60		53	42		90	86		90	67
	2.5	3		51	29		44	22		75	45		80	46
	6	4		62	78		50	61		68	95		67	88
	7	3		17.6	30		22	17		42	30		20	30
Figure 4, f	LAP positive MSCs %
	U MSC NO CYTOKINES	U MSC + 5% U serum+ CYTOKINES		NU MSC NO CYTOKINES	NU MSC + 5% NU serum+ CYTOKINES
	20	30		18	21.4
	14	31		21	23
	17	24		20	42
	16	25		23	40

## Sheet: Figure 5
Figure 5, a	Relative gene expression
		U-IFgR1	NU-IfgR1		U-TNFRS1A	NU-TNFRS1A		U-IL1R	NU-IL1		U-IL17RA	NU-IL17RA
		1.06727	2.77251		5.98655	41.2969		0.167522	0.391487		2.59281	1.98882
		0.445862	2		16	2.33838		1	0.635417		4	6.86014
		0.333657	3		6.54685	8		0.437984	0.713839		1.31719	4.43353
		1.35533	0.173608		29.9518	4.36923		0.616682	0.107328		14	2.2822
		4.68341	0.0894787		6.41952	14.3019		0.179	0.233258		6.22715	2.26017
		4.12353	0.693547		105.148	25.9921		1.42605	0.0644884		9.10916	1.41421
		1.96694	2		41.075	22.108		0.325793			6.57749	8
		5.67084	1.28812		86.2791						4	3.38893
		1.77026			4.76418						5.67921
Figure 5, b	Mean fluorescence intensity
		U-CD119	NU-CD119		U-CD120a	NU-CD120a		NU-IL-R1	U-IL-R1		U-CD217	NU-CD217
		19011	16377		2098	1604		5855	6786		5807	3442
		21705	15091		1977	1533		4515	6605		5334	2350
		11516	12998		1274	1966		5325	4058		2538	5193
		18325	15627		2314	1914		4885	6324		7560	4584
		18141	17750		1898	2065		6313	6618		5962	4797
		17881	16719		2003	1829		6167	6615		4728	4710
		12757	15277		1451	1935		5440	4763		4215	5816
		16180	13772		1253	1665		5050	5122		3094	6621
		22194			2004				7285		4208
Figure 5, c	Mean fluorescence intensity
				Union BM-MSCs	uncultured	cultured			Non-union BM-MSCs	uncultured	cultured
			CD119		210	440				210	440
			CD120a		3047	160				3047	160
			IL-1 R1		2234	3900				2234	3900
			CD217		7560	1300				7560	1300
Figure 5, d	Mean fluorescence intensity
			U-CD119	NU-CD119		U-CD120a	NU-CD120a		NU-IL-R1	U-IL-R1		U-CD217	NU-CD217
			341	410		6000	11200		1500	1666		3762	4450
			417	504		6213	7364		1700	1586		2980	6000
			500	341		5000	5074		1600	1470		4100	2700
				419			5400			1500			4001
				470			10655			2000			4541
				371			5000			1500			3718

## Sheet: figure 6 
Figure 6, a	IFNg	early Union	late Union		early Nonunion	late Nonunion		early-control	late-control
		0.494918	0.490618		0.571873	0.682003		0.83	0.5
		0.51584	0.489989		0.489965	6.00618		0.49	0.49
		0.495212	0.50965		0.616734	0.490033		0.54	0.5
		0.499803	0.611166		0.489953	0.498617		0.5	0.5
		0.5285	0.6555		0.873126	0.496473		0.20592	1.39599
		0.32325	1.66566			0.491113		0.170002	0.107745
		2.11194	0.0670385			0.2115		0.596223	0.596223
		0.0861945	0.385507			0.852		0.0526715	0.0526715
		0.260993	0.0239375			0.256204
Figure 6, b	TNFa	early Union	late Union		early Nonunion	late Nonunion		early-control	late-control
		1.24279	0.828072		1.63526	0.404049		0.907379	0.494483
		0.478389	0.631582		0.674029	0.817917		0.506558	0.550871
		1.52951	2.17275		1.1607	0.960348		0.619463	1.1484
		1.39516	5.49598		1.74757	0.874822		1.88319	1.49432
		0.885563	0.640926		2.14117	1.12996		0.632306	0.520983
		0.876717	1.05517			0.740834		0.976254	0.661647
		1.41619	1.50229			1.22038		0.995925	0.781694
		1.03718	0.417753			1.27175		0.746739	0.611652
		0.945594	1.0413			0.922805		2.94514	0.725684
		2.67071	4.11392			1.54183		2.35057	0.988354
		0.984281	4.88157			1.1438		0.945594	0.929304
		1.9189	0.766408			1.5834
Figure 6, c	IL-1	early Union	late Union		early Nonunion	late Nonunion		early-control	late-control
		0.0440054	0.02788		0.0698167	0.0182072		0.02	0.0311047
		0.001	0.0698167		0.0698167	0.0214313		0.155296	0.12
		0.3	0.4321		0.322167	1.06616		1.23591	1.3
		0.0432459	0.0147586		1.09331	0.105329		0.007162	0.007162
		0.0774306	0.831393		0.053	0.18056		0.371799	0.371799
		0.0755314	0.178086			0.00216707		0.0375484	0.0375484
		0.0761298	0.552218			0.0337501		0.633881	0.633881
		0.0343296	1.36316			0.419278
		1.19413	0.979527			0.419278
Figure 6, d	IL-17	early Union	late Union		early Nonunion	late Nonunion		early-control	late-control
		1.24963	0.934655		3.7425	0.331234		0.274871	1.34246
		0.109096	0.871661		6.87226	0.33		0.619683	0.682678
		0.327919	0.51		4.15095	0.02		1.54011	2
		6.13411	2.52		1.52313	0.36		1.8584	3.07443
		0.57338	0.79		6.22761	0.44		1.30661	2.45903
		8.82098	0.36155			0.39
		3.23072	1.80663
		5.25817	4.76406
		1.20327	3.07443
		3.21104	4.76406
		6.71479	3.07443
		3.93934
		0.829272
